# Supplementary material for: Molecular Network Analysis of HBV Persistent Infection from the Perspective of Whole Transcriptome
Source: Biomolecules. 2025 Dec 1;15(12):1678. doi: 10.3390/biom15121678 (PMC12730297; doi:10.3390/biom15121678)
Supplement: Supplementary file 1 [file biomolecules-15-01678-s001.zip]

Archive with 5 entries (5 files):
- Supplementary Table S1.pdf
- Supplementary Figure S1.tif
- Supplementary Figure S2.tif
- Supplementary Figure S3.tif
- Supplementary Figure S4.tif
